# Supplementary material for: synDNA—a Synthetic DNA Spike-in Method for Absolute Quantification of Shotgun Metagenomic Sequencing
Source: mSystems. 2022 Nov 1;7(6):e00447-22. doi: 10.1128/msystems.00447-22 (PMC9765022; doi:10.1128/msystems.00447-22)
Supplement: TABLE S1 [file msystems.00447-22-s0009.xlsx]

## Sheet: correlation_pools
Supplementary Table S1 - Correlation analysis for the synDNA pools spiked into the saliva samples.
	Comparison (Pearson Correlation)	A1		C1		D1		E1		F1		H1
		r	pvalue	r	pvalue	r	pvalue	r	pvalue	r	pvalue	r	pvalue
pool1	Predicted synDNA (%) x Flow Cytometer (%)	0.944	0	0.953	0.003	0.98	0	0.993	0	0.967	0	0.991	0
	Predicted synDNA (%) x Relative Abundance (%)	0.788	0.001	0.673	0.143	0.861	0	0.996	0	0.783	0.004	0.79	0
	Flow Cytometer (%) x Relative Abundance (%)	0.614	0.026	0.443	0.379	0.761	0.001	0.985	0	0.641	0.033	0.716	0.003
pool2	Predicted synDNA (%) x Flow Cytometer (%)	0.996	0	0.993	0	0.997	0	0.999	0	0.996	0	1	0
	Predicted synDNA (%) x Relative Abundance (%)	0.751	0	0.708	0.001	0.842	0	0.986	0	0.648	0.002	0.599	0.001
	Flow Cytometer (%) x Relative Abundance (%)	0.704	0	0.638	0.004	0.804	0	0.982	0	0.595	0.006	0.603	0.001
pool3	Predicted synDNA (%) x Flow Cytometer (%)	1	0	0.857	0.002	1	0	0.999	0	0.999	0	0.87	0
	Predicted synDNA (%) x Relative Abundance (%)	0.586	0.058	0.166	0.647	0.895	0	0.993	0	0.577	0.135	0.368	0.195
	Flow Cytometer (%) x Relative Abundance (%)	0.579	0.062	0.565	0.089	0.888	0	0.987	0	0.542	0.165	0.712	0.004
