# Supplementary material for: synDNA—a Synthetic DNA Spike-in Method for Absolute Quantification of Shotgun Metagenomic Sequencing
Source: mSystems. 2022 Nov 1;7(6):e00447-22. doi: 10.1128/msystems.00447-22 (PMC9765022; doi:10.1128/msystems.00447-22)
Supplement: TABLE S2 [file msystems.00447-22-s0010.xlsx]

## Sheet: Suppl.Table.2_synDNA_seqs
Supplementary Table 2: SynDNA sequences
Name	GC%	Restriction Enzymes	Sequences
p126	26	seq_1_gc=0.26_PmeI_NcoI	gtttaaacTATTACAGTATAGATAGTCCATTATTATGTATGTGGAGGACATCCCAATTGATTTATTGTTCTTAATATTAAGATCTGTTCGATTCTTACTAATTGTATTTCATTATTATTTATACAAGCAGAATTAGATTTATAATTTGAGTATATAATTATGGTTTGTTCTGTTTCTTACGTAAATTTATTGTATAATTATCAGTCAGATTGATAGAGATATATTCAATATGCGTATAATAATTATATAATTCAAAGACTATCATCGAAAGTGTATTACACAATAGCCTTATCGAGTATCCATTTATCATTCATCAGTTATTTATGCTTTGATAGAGTTAAGATGAAATGTAAGTAAACTATCGAAGGCCATGCTGTGAACTAAGAATCTTCAATCAGA…
p226	26	seq_2_gc=0.26_NcoI_PcaI	ccatggATCAGTTTCAATTTAGAATCAGCCAAGTATGAAGATGTTAATCCAAGATTGCTGCACAAGAATAATGAATCCCTGAATTACAATGAATGACTTATCTATTTATGAAACTGCACATTGTCTATAGGGATTAAATGCAGCGAGGTGTCAATATTGTTGAGACAAATCTTGGCCCACCCATATCTTATTTATTATTTAAATTGAGTGTTTGTAACATTGTACAATCTCCTATTCTTAAATTATATTGTTAATACTTAATAGAGCAATGACGACCGTTGCAATTATTATGCAGCTGATATAACATATAAGAAATCATTCTGGCCTCATATTGTCGGCACGGTACCATAGGTGGTGACTGAAATTTAAATTATAGAATTCAATATATCAAATTATTTA…
p136	36	seq_1_gc=0.36_PmeI_XhoI	gtttaaacTTGTACGTCTTTCCGAGTATGCCAACATTAATAGTATAGCGCAATTCAGATAGCAGCATTAAGGTAATAAAGCAAGGAAACGCGCCACCGATTAGAGATTTCATGCTCTTTACAAAGTCAGTGGAATTCTTATATTAGACACGGTATTTGTACATATTGCCTAAATATAGTATGCAAATTGGCGTGAATATTCATAAATTCCCATAAGTTGTGACGTGATTGATTATTCGAATTAAGATATTATCATTCCGTTGTTCGAACTTAATCTAATTACCACCTTAGATAGTGTTATTATTGTAGATCTATCTGAGGGAGAATATAAATACGGGAATTAAACCCTTAACAGTGCAGTTGAGTTCTCCTAAGCTTAGACAAATGGATCAACACCTTG…
p236	36	seq_2_gc=0.36_XhoI_XmaI	ctcgagGCTTGACCGTATTTCGGATGTACGCCTAGCGCACGATTAGTATGCGACAGTTTAGGGTAACCCTATCGATAATCTTGATCTCTCCCAGCAATAGCACCAGACACTCTAATAAAGAAACACGTCCATTCTCCAGCTTCGCTAACCAGTATATCCTAAAGTTAATACGGCATATTCCTTTAATTAAATACTCGTTATTTATTATAATAGATCCTTGAACAACTTAGATACTGTCATAATTATATTCATTATGTAACTTTCGGTGATCGATCTGAAGTGGACATGGTAATATGCTTACTGGTCAAATATATTACACATTAAATCCAGACAATCGCTTATTATGACCTTCGCAGGGTATGTGATACTTTGAAAGAGCGTGCTCAGCACTGGCTTGTC…
p146	46	seq_1_gc=0.46_PmeI_NcoI	gtttaaacCGAACTTATCGGATTTGAGAGGGACAAGTGTGCATATTTCCGGGATTCGTATATCTGCTAAAGAGCCTAGAAACCGAGCTAAATTAGCGAAGTAACAATTTATGACTGAAATTATCATAATACTCATCGTACGCCCTAGCTTTGTGCTCTACGGAAATTGCGTGTATATTAAACTTGACAGCGTAAGACAAGAGCTCTTCGCTTTGAAGCACCTAATACGCGGTGCGCAGAATGCGCCTAATGATCAAACGGAACCCATAGTAGACACATGTCGAATCTGCGGCAACCCGAGCCTATGAACGCCGGTTAGTTAAGTCACGCGGCCCTAGTTAAATGTCTATTCGTGGAAGTCCGTACCAAATATGAGCGAGAAAGGACCGAAATCTGCAAA…
p246	46	seq_2_gc=0.46_NcoI_PacI	ccatggCGTCCTGTGATGAGTGGAGAGGATGGAACCGGTAACATGCAGAGAAGTAGTTCCATAGATACAGTTCCCGAGCCCAGTCTCCACTAAACGCGGCAACGCAACGCTATATTGAAACCTAGTAGACACGCCATATCTCACGAGGCTAGAGTGCATCCTATCCAATGATATTATAACGCAGGTGCAGTTCAAACGCCCATTAACACGGAATATTACCTAACAGCCCGCGGACGCATTGCAGGCAGCCAGGCAACATGCTAGCGCACAACCTAAACTTTCTGTTTGAAATGACCGCCTGCGTTACTCGCGCGGTTGACGCTTATACCTAATGTGAGTCCAGTAAGTGTCCGAGGATAGCTCGACCTCACCATTACCTATTAGAGTCTTATCTTTGCT…
p156	56	seq_1_gc=0.56_PmeI_XmaI	gtttaaacGGGCCTGGCGTCCGACTTCACGCATAGATCAGATCGCGTATTCGGGTCGAGCAAAGCTAACGATATCGCACCTCGCGACTACTCGCGTCTATCGGCACCGTGCCGCAGGGTAAATTGAGAGAGGAATGTGCGGACGTCTCGGGCAGGCACGGTCTACGCCCTTGATGTATGCAATGCGACATAGGGTGCAGTAGGCGGTGCTCGCGACCGCGCTTTGCTTAGCCGCCGTCAGGACGGATAGATACCCGACCTCCGCCTCTCTAATACCGCACGTCTGTCAGTCACTTTCCGGCCAGCACCGAAGGCGGTTATGATTATGATTGTAGAATCGCGCCCGACGTTACAGCTCGGCCACGATTAATACCACGACCCTCTATGGTCGTCCACCGGC…
p256	56	seq_2_gc=0.56_XmaI_PacI	cccgggCCATCACCAGGATGACGCGCGGGCGCGATGAGATTGTTCAGCCTTGGCGAGATGGCTGACCCTAGCGGTGCTATGTAAGCGCTAGAAGGGAGACTCACGCAAGATTCCACCGGAGGTGGCCAGCACGGGCCAAATGATCACCAAGTGGTGCTAGTCCCAGGGCTTGTGCTGGTACAGGAGATTGTCATACATACGAAGGTCTGACATAAGGTACTGAGTTCACTGCTAGACGGCTCATCCACCTGGCCTCTTGACAGTCAGTGGGACACCGCATGTACGACCGCCTCCACCGTGCAGCAAACACGATGGAGCTGGTTCTTGATCTGTGCCCAGCATGAGAGCTATATCATGCGGATGGAGCAGACCACGTTGGACGCCTCTAGGCCCGCGATT…
p166	66	seq_1_gc=0.66_PmeI_XhoI	gtttaaacAGCGGGCCTGACCGCCCGTTCATGTAGCAGACTGTAGTCATGGGTCCACGAGTGCAGTGCGCCTTCAGTCTGGTGACAAGGAGGCGTTCCTATCGGTAGAGCGACTTCGACGTTTGGCGGCAACAGGAGGAGGAGCAGGGAGTTATCCGGCTCTAAGCAAAGGACATCGCTCCCTAGGGTGTATCTGGCGGCGCTTCAAAGCCGCGCACGACAAGTCCCTAGCCAGACCTGCTAAGGCGCCCAACGCGCCCGAAGTGCGACCAACGTTGTCCGCATACGGGCCTAGGCGTTGCACCCAGCGCAGACAGTCTGTCAATCCCGTTACCGCTCGGTGTGTCAGGACCAGCCTGGAGTATTCCCGGGCCCTGGCGGGTATTCACGGGAATCGGCG…
p266	66	seq_2_gc=0.66_XhoI_PacI	cccgggCATGATCCTTCCAAGTGTCGCTTCACGGCGTGGAGAATGCTCCGCGGGCTCTCCTGTGACAGCCGAGTCCTAGAGCCGAGCGGCCGCGGAAATCATCCGCGGACTGCATCGAAGCCTTAGGTAGGACTCGGAGCGCCATGACCATGCGATGTTCGACAGGTCAGGAGCGTTGGACCTGCAGTTGGTCGGACCGCGCACGCCAAGACCGTCTGGTATGTCAGAGCCTTCCCGGCCGCGGAAGCGCAATGAAGACATGATTCTTGTGGACCGGGCGGGCGCTGCACCGCGCTGACCAGCGGGTACCGGTCTAACCCGGCCGCTGGGTCCGCGCCAACGCCCATGGAGAGGTGTGGGTGCCAGTGGTCAATAACTAGCGTGGAGCCCAAGTTTAAC…
